# Supplementary material for: The genus Syntozyga Lower (Lepidoptera, Tortricidae) in China, with descriptions of two new species
Source: Zookeys. 2021 Apr 6;1028:95–111. doi: 10.3897/zookeys.1028.60297 (PMC8044070; doi:10.3897/zookeys.1028.60297)
Supplement: XML Treatment for Syntozyga [file zookeys.1028.60297-treatment1.xml]

<!DOCTYPE tp:taxon-treatment
  PUBLIC "-//TaxonX//DTD Taxonomic Treatment Publishing DTD v0 20100105//EN" "tax-treatment-NSO.dtd">
<tp:taxon-treatment xmlns:tp="http://www.plazi.org/taxpub"><tp:treatment-meta><kwd-group><label>Taxon classification</label><kwd><named-content xmlns:xlink="http://www.w3.org/1999/xlink" content-type="kingdom">Animalia</named-content></kwd><kwd><named-content xmlns:xlink="http://www.w3.org/1999/xlink" content-type="order">Lepidoptera</named-content></kwd><kwd><named-content xmlns:xlink="http://www.w3.org/1999/xlink" content-type="family">Tortricidae</named-content></kwd></kwd-group><mixed-citation publication-type="journal"><person-group><name><surname>Yang</surname><given-names>Wenxu</given-names></name><name><surname>Dong</surname><given-names>Ruiqin</given-names></name><name><surname>Song</surname><given-names>Xueling</given-names></name><name><surname>Yu</surname><given-names>Haili</given-names></name></person-group><article-title>The genus <italic><tp:taxon-name><tp:taxon-name-part taxon-name-part-type="genus" reg="Syntozyga">Syntozyga</tp:taxon-name-part></tp:taxon-name></italic> Lower (<tp:taxon-name><tp:taxon-name-part taxon-name-part-type="order">Lepidoptera</tp:taxon-name-part></tp:taxon-name>, <tp:taxon-name><tp:taxon-name-part taxon-name-part-type="family">Tortricidae</tp:taxon-name-part></tp:taxon-name>) in China, with descriptions of two new species</article-title><source>Zookeys</source><day>06</day><month>4</month><year>2021</year><volume>1028</volume><fpage>95</fpage><lpage>111</lpage><pub-id pub-id-type="doi">10.3897/zookeys.1028.60297</pub-id></mixed-citation></tp:treatment-meta><tp:nomenclature><tp:taxon-name><object-id xmlns:xlink="http://www.w3.org/1999/xlink" content-type="arpha" xlink:type="simple">ACDE2BDF-391E-5CC1-85D1-29D8D302B6DD</object-id>
            <tp:taxon-name-part taxon-name-part-type="genus" reg="Syntozyga">Syntozyga</tp:taxon-name-part>
          </tp:taxon-name><tp:taxon-authority>Lower, 1901</tp:taxon-authority><tp:nomenclature-citation-list><tp:nomenclature-citation><tp:taxon-name>
                <tp:taxon-name-part taxon-name-part-type="genus" reg="Syntozyga">Syntozyga</tp:taxon-name-part>
              </tp:taxon-name><comment>Lower, 1901: 70. Type species: <tp:taxon-name><tp:taxon-name-part taxon-name-part-type="genus" reg="Syntozyga">Syntozyga</tp:taxon-name-part> <tp:taxon-name-part taxon-name-part-type="species" reg="psammetalla">psammetalla</tp:taxon-name-part></tp:taxon-name> Lower, 1901.</comment></tp:nomenclature-citation><tp:nomenclature-citation><tp:taxon-name>
                <tp:taxon-name-part taxon-name-part-type="genus" reg="Eleuthodema">Eleuthodema</tp:taxon-name-part>
              </tp:taxon-name><comment>Bradley, 1957: 95. Type species: <tp:taxon-name><tp:taxon-name-part taxon-name-part-type="genus" reg="Polychrosis">Polychrosis</tp:taxon-name-part> <tp:taxon-name-part taxon-name-part-type="species" reg="pedias">pedias</tp:taxon-name-part></tp:taxon-name> Meyrick, 1920.</comment></tp:nomenclature-citation><tp:nomenclature-citation><tp:taxon-name>
                <tp:taxon-name-part taxon-name-part-type="genus" reg="Bubonoxena">Bubonoxena</tp:taxon-name-part>
              </tp:taxon-name><comment>Diakonoff, [1968]: 40. Type species: <tp:taxon-name><tp:taxon-name-part taxon-name-part-type="genus" reg="Bubonoxena">Bubonoxena</tp:taxon-name-part> <tp:taxon-name-part taxon-name-part-type="species" reg="spirographa">spirographa</tp:taxon-name-part></tp:taxon-name> Diakonoff, [1968].</comment></tp:nomenclature-citation><tp:nomenclature-citation><tp:taxon-name>
                <tp:taxon-name-part taxon-name-part-type="genus" reg="Cyclacanthina">Cyclacanthina</tp:taxon-name-part>
              </tp:taxon-name><comment>Diakonoff, 1973: 337. Type species: <tp:taxon-name><tp:taxon-name-part taxon-name-part-type="genus" reg="Cyclacanthina">Cyclacanthina</tp:taxon-name-part> <tp:taxon-name-part taxon-name-part-type="species" reg="episema">episema</tp:taxon-name-part></tp:taxon-name> Diakonoff, 1973.</comment></tp:nomenclature-citation></tp:nomenclature-citation-list></tp:nomenclature><tp:treatment-sec sec-type="remarks" id="SECID0EZDAE"><title>Remarks.</title><p>Superficially, adults of <italic><tp:taxon-name><tp:taxon-name-part taxon-name-part-type="genus" reg="Syntozyga">Syntozyga</tp:taxon-name-part></tp:taxon-name></italic> are similar to many species of <tp:taxon-name><tp:taxon-name-part taxon-name-part-type="tribe">Olethreutini</tp:taxon-name-part></tp:taxon-name>, especially members of the subtribe Olethreutae, but they lack secondary sexual structures on the wing and legs in the male, that makes it easy to identify them from Olethreutae. In the male genitalia, <italic><tp:taxon-name><tp:taxon-name-part taxon-name-part-type="genus" reg="Syntozyga">Syntozyga</tp:taxon-name-part></tp:taxon-name></italic> is readily separated from most genera of <tp:taxon-name><tp:taxon-name-part taxon-name-part-type="tribe">Olethreutini</tp:taxon-name-part></tp:taxon-name> by the absence of an uncus and by strongly reduced socii. In the <tp:taxon-name><tp:taxon-name-part taxon-name-part-type="subfamily">Olethreutinae</tp:taxon-name-part></tp:taxon-name>, reduction of the appendages of the tegumen is also found in the tribe <tp:taxon-name><tp:taxon-name-part taxon-name-part-type="tribe">Grapholitini</tp:taxon-name-part></tp:taxon-name>, but their valvae are extremely simple in structure and evenly spined. In contrast, <italic><tp:taxon-name><tp:taxon-name-part taxon-name-part-type="genus" reg="Syntozyga">Syntozyga</tp:taxon-name-part></tp:taxon-name></italic> is characterized by a valva with a broad sacculus projecting distally and carrying varied vestiture such as spine clusters and strong bristles or thorns; sometimes a naked lobe (or two) is present between the cucullus and the apex of sacculus (<italic><tp:taxon-name><tp:taxon-name-part taxon-name-part-type="genus" reg="Syntozyga">S.</tp:taxon-name-part> <tp:taxon-name-part taxon-name-part-type="species" reg="cerchnograpta">cerchnograpta</tp:taxon-name-part></tp:taxon-name></italic> Razowski, 2014, <italic><tp:taxon-name><tp:taxon-name-part taxon-name-part-type="genus" reg="Syntozyga">S.</tp:taxon-name-part> <tp:taxon-name-part taxon-name-part-type="species" reg="triangulana">triangulana</tp:taxon-name-part></tp:taxon-name></italic> Aarvik, 2008, <italic><tp:taxon-name><tp:taxon-name-part taxon-name-part-type="genus" reg="Syntozyga">S.</tp:taxon-name-part> <tp:taxon-name-part taxon-name-part-type="species" reg="spirographa">spirographa</tp:taxon-name-part></tp:taxon-name></italic>, <italic><tp:taxon-name><tp:taxon-name-part taxon-name-part-type="genus" reg="Syntozyga">S.</tp:taxon-name-part> <tp:taxon-name-part taxon-name-part-type="species" reg="similispirographa">similispirographa</tp:taxon-name-part></tp:taxon-name></italic> sp. nov., and <italic><tp:taxon-name><tp:taxon-name-part taxon-name-part-type="genus" reg="Syntozyga">S.</tp:taxon-name-part> <tp:taxon-name-part taxon-name-part-type="species" reg="apicispinata">apicispinata</tp:taxon-name-part></tp:taxon-name></italic> sp. nov.). Detailed descriptions of the morphology of <italic><tp:taxon-name><tp:taxon-name-part taxon-name-part-type="genus" reg="Syntozyga">Syntozyga</tp:taxon-name-part></tp:taxon-name></italic> were provided by <xref ref-type="bibr" rid="B6">Diakonoff (1968</xref>, <xref ref-type="bibr" rid="B8">1973</xref>) and <xref ref-type="bibr" rid="B15">Horak (2006)</xref>.</p></tp:treatment-sec><ref-list><ref id="B6"><mixed-citation xmlns:xlink="http://www.w3.org/1999/xlink" xlink:type="simple"><person-group><name name-style="western"><surname>Diakonoff</surname><given-names>A</given-names></name></person-group> (<year>1968</year>) <article-title>Microlepidoptera of the Philippine Islands.</article-title><source>US National Museum Bulletin</source><volume>257</volume>: <fpage>1</fpage>–<lpage>484</lpage>. <ext-link xlink:type="simple" ext-link-type="doi" xlink:href="10.5479/si.03629236.257.1">https://doi.org/10.5479/si.03629236.257.1</ext-link></mixed-citation></ref><ref id="B8"><mixed-citation xmlns:xlink="http://www.w3.org/1999/xlink" xlink:type="simple"><person-group><name name-style="western"><surname>Diakonoff</surname><given-names>A</given-names></name></person-group> (<year>1973</year>) The south Asiatic <tp:taxon-name><tp:taxon-name-part taxon-name-part-type="tribe">Olethreutini</tp:taxon-name-part></tp:taxon-name> (<tp:taxon-name><tp:taxon-name-part taxon-name-part-type="order">Lepidoptera</tp:taxon-name-part></tp:taxon-name>, <tp:taxon-name><tp:taxon-name-part taxon-name-part-type="family">Tortricidae</tp:taxon-name-part></tp:taxon-name>). Zoologische Monographieën van het Rijksmuseum van Natuurlijke Historie 1, [i–xxii,] 700 pp.</mixed-citation></ref><ref id="B15"><mixed-citation xmlns:xlink="http://www.w3.org/1999/xlink" xlink:type="simple"><person-group><name name-style="western"><surname>Horak</surname><given-names>M</given-names></name></person-group> (<year>2006</year>) <source>Monograph on Australia <tp:taxon-name><tp:taxon-name-part taxon-name-part-type="order">Lepidoptera</tp:taxon-name-part></tp:taxon-name>, Vol 10: Olethreutine Moths of Australia (<tp:taxon-name><tp:taxon-name-part taxon-name-part-type="order">Lepidoptera</tp:taxon-name-part></tp:taxon-name>: <tp:taxon-name><tp:taxon-name-part taxon-name-part-type="family">Tortricidae</tp:taxon-name-part></tp:taxon-name>).</source><publisher-name>CSIRO Publishing</publisher-name>, <publisher-loc>Collingwood</publisher-loc>, <size units="page">528 pp</size>. <ext-link xlink:type="simple" ext-link-type="doi" xlink:href="10.1071/9780643094086">https://doi.org/10.1071/9780643094086</ext-link></mixed-citation></ref></ref-list></tp:taxon-treatment>
