# Supplementary material for: The genus Syntozyga Lower (Lepidoptera, Tortricidae) in China, with descriptions of two new species
Source: Zookeys. 2021 Apr 6;1028:95–111. doi: 10.3897/zookeys.1028.60297 (PMC8044070; doi:10.3897/zookeys.1028.60297)
Supplement: XML Treatment for Syntozyga pedias [file zookeys.1028.60297-treatment2.xml]

<!DOCTYPE tp:taxon-treatment
  PUBLIC "-//TaxonX//DTD Taxonomic Treatment Publishing DTD v0 20100105//EN" "tax-treatment-NSO.dtd">
<tp:taxon-treatment xmlns:tp="http://www.plazi.org/taxpub"><tp:treatment-meta><kwd-group><label>Taxon classification</label><kwd><named-content xmlns:xlink="http://www.w3.org/1999/xlink" content-type="kingdom">Animalia</named-content></kwd><kwd><named-content xmlns:xlink="http://www.w3.org/1999/xlink" content-type="order">Lepidoptera</named-content></kwd><kwd><named-content xmlns:xlink="http://www.w3.org/1999/xlink" content-type="family">Tortricidae</named-content></kwd></kwd-group><mixed-citation publication-type="journal"><person-group><name><surname>Yang</surname><given-names>Wenxu</given-names></name><name><surname>Dong</surname><given-names>Ruiqin</given-names></name><name><surname>Song</surname><given-names>Xueling</given-names></name><name><surname>Yu</surname><given-names>Haili</given-names></name></person-group><article-title>The genus <italic><tp:taxon-name><tp:taxon-name-part taxon-name-part-type="genus" reg="Syntozyga">Syntozyga</tp:taxon-name-part></tp:taxon-name></italic> Lower (<tp:taxon-name><tp:taxon-name-part taxon-name-part-type="order">Lepidoptera</tp:taxon-name-part></tp:taxon-name>, <tp:taxon-name><tp:taxon-name-part taxon-name-part-type="family">Tortricidae</tp:taxon-name-part></tp:taxon-name>) in China, with descriptions of two new species</article-title><source>Zookeys</source><day>06</day><month>4</month><year>2021</year><volume>1028</volume><fpage>95</fpage><lpage>111</lpage><pub-id pub-id-type="doi">10.3897/zookeys.1028.60297</pub-id></mixed-citation></tp:treatment-meta><tp:nomenclature><tp:taxon-name><object-id xmlns:xlink="http://www.w3.org/1999/xlink" content-type="arpha" xlink:type="simple">C80E5411-EC82-567A-B857-D81EA1ABAFA7</object-id>
            <tp:taxon-name-part taxon-name-part-type="genus" reg="Syntozyga">Syntozyga</tp:taxon-name-part>
            <tp:taxon-name-part taxon-name-part-type="species" reg="pedias">pedias</tp:taxon-name-part>
          </tp:taxon-name><tp:taxon-authority>(Meyrick, 1920)</tp:taxon-authority><xref ref-type="fig" rid="F1">(Figs 1</xref><xref ref-type="fig" rid="F2">, 5</xref><xref ref-type="fig" rid="F3">, 9)</xref><tp:nomenclature-citation-list><tp:nomenclature-citation><tp:taxon-name>
                <tp:taxon-name-part taxon-name-part-type="genus" reg="Polychrosis">Polychrosis</tp:taxon-name-part> <tp:taxon-name-part taxon-name-part-type="species" reg="pedias">pedias</tp:taxon-name-part></tp:taxon-name><comment>Meyrick, 1920: 347 (♀, Bengal).</comment></tp:nomenclature-citation><tp:nomenclature-citation><tp:taxon-name>
                <tp:taxon-name-part taxon-name-part-type="genus" reg="Eucosma">Eucosma</tp:taxon-name-part> <tp:taxon-name-part taxon-name-part-type="species" reg="familiaris">familiaris</tp:taxon-name-part></tp:taxon-name><comment>Meyrick, 1921: 153 (♂♀, Java).</comment></tp:nomenclature-citation><tp:nomenclature-citation><tp:taxon-name>
                <tp:taxon-name-part taxon-name-part-type="genus" reg="Lobesia">Lobesia</tp:taxon-name-part> <tp:taxon-name-part taxon-name-part-type="species" reg="pedias">pedias</tp:taxon-name-part></tp:taxon-name><comment>: Clarke, 1958: 472 (fig. 2b of holotype).</comment></tp:nomenclature-citation><tp:nomenclature-citation><tp:taxon-name>
                <tp:taxon-name-part taxon-name-part-type="genus" reg="Syntozyga">Syntozyga</tp:taxon-name-part> <tp:taxon-name-part taxon-name-part-type="species" reg="pedias">pedias</tp:taxon-name-part></tp:taxon-name><comment>Diakonoff, 1973: 341 (Cheng [sic] Mai, Kuala Lumpur, Borneo, Bali, Celebes, Western New Guinea) (figs 515, 531–533, 537, 546).</comment></tp:nomenclature-citation></tp:nomenclature-citation-list></tp:nomenclature><tp:treatment-sec sec-type="material" id="SECID0E5TAE"><title>Material examined.</title><p><bold>China, Hainan Prov.</bold>: 1♂, Datian Reserve, <named-content xmlns:xlink="http://www.w3.org/1999/xlink" content-type="dwc:verbatimCoordinates" xlink:type="simple"><named-content content-type="geo-json" specific-use="{&#34;type&#34;:&#34;Point&#34;,&#34;coordinates&#34;:[108.783333,19.100000]}" id="NCID0EJUAE" xlink:type="simple">19°06'N, 108°47'E</named-content></named-content>, alt. 25 m, 1 Jul. 2009, leg. Zhaohui Du and Linlin Yang.</p></tp:treatment-sec><tp:treatment-sec sec-type="distribution" id="SECID0EOUAE"><title>Distribution.</title><p>India, Indonesia, Thailand, Malaysia, China (Hainan).</p></tp:treatment-sec><tp:treatment-sec sec-type="notes" id="SECID0ETUAE"><title>Note.</title><p>This species is newly recorded for China. The male genitalia accord well with those of the lectotype of <italic><tp:taxon-name><tp:taxon-name-part taxon-name-part-type="genus" reg="Eucosma">Eucosma</tp:taxon-name-part> <tp:taxon-name-part taxon-name-part-type="species" reg="familiaris">familiaris</tp:taxon-name-part></tp:taxon-name></italic> from Java figured by <xref ref-type="bibr" rid="B8">Diakonoff (1973)</xref>.</p></tp:treatment-sec><tp:treatment-sec><!--Section generated to contain objects referenced in tp:taxon-treatment.--><fig id="F1" position="float" orientation="portrait"><object-id xmlns:xlink="http://www.w3.org/1999/xlink" content-type="doi" xlink:type="simple">10.3897/zookeys.1028.60297.figures1-4</object-id><object-id xmlns:xlink="http://www.w3.org/1999/xlink" content-type="arpha" xlink:type="simple">964748FA-E63F-53A4-8FE3-8BE9BBF5943B</object-id><label>Figures 1–4.</label><caption><p>Heads of <italic><tp:taxon-name><tp:taxon-name-part taxon-name-part-type="genus" reg="Syntozyga">Syntozyga</tp:taxon-name-part></tp:taxon-name></italic><bold>1</bold><italic><tp:taxon-name><tp:taxon-name-part taxon-name-part-type="genus" reg="Syntozyga">S.</tp:taxon-name-part> <tp:taxon-name-part taxon-name-part-type="species" reg="pedias">pedias</tp:taxon-name-part></tp:taxon-name></italic>, Hainan (male) <bold>2</bold><italic><tp:taxon-name><tp:taxon-name-part taxon-name-part-type="genus" reg="Syntozyga">S.</tp:taxon-name-part> <tp:taxon-name-part taxon-name-part-type="species" reg="apicispinata">apicispinata</tp:taxon-name-part></tp:taxon-name></italic> sp. nov., Tibet (male holotype) <bold>3</bold><italic><tp:taxon-name><tp:taxon-name-part taxon-name-part-type="genus" reg="Syntozyga">S.</tp:taxon-name-part> <tp:taxon-name-part taxon-name-part-type="species" reg="spirographa">spirographa</tp:taxon-name-part></tp:taxon-name></italic>, Hainan (male) <bold>4</bold><italic><tp:taxon-name><tp:taxon-name-part taxon-name-part-type="genus" reg="Syntozyga">S.</tp:taxon-name-part> <tp:taxon-name-part taxon-name-part-type="species" reg="similispirographa">similispirographa</tp:taxon-name-part></tp:taxon-name></italic> sp. nov., Yunnan (male holotype). Scale bars: 0.5 mm.</p></caption><graphic xmlns:xlink="http://www.w3.org/1999/xlink" xlink:href="zookeys-1028-095-g001.jpg" position="float" orientation="portrait" xlink:type="simple" id="oo_528765.jpg"><uri content-type="original_file" xlink:type="simple">https://binary.pensoft.net/fig/528765</uri></graphic></fig><fig id="F2" position="float" orientation="portrait"><object-id xmlns:xlink="http://www.w3.org/1999/xlink" content-type="doi" xlink:type="simple">10.3897/zookeys.1028.60297.figures5-8</object-id><object-id xmlns:xlink="http://www.w3.org/1999/xlink" content-type="arpha" xlink:type="simple">51F928FE-D1A2-5866-831D-F9D19201B5AD</object-id><label>Figures 5–8.</label><caption><p>Adults of <italic><tp:taxon-name><tp:taxon-name-part taxon-name-part-type="genus" reg="Syntozyga">Syntozyga</tp:taxon-name-part></tp:taxon-name></italic><bold>5</bold><italic><tp:taxon-name><tp:taxon-name-part taxon-name-part-type="genus" reg="Syntozyga">S.</tp:taxon-name-part> <tp:taxon-name-part taxon-name-part-type="species" reg="pedias">pedias</tp:taxon-name-part></tp:taxon-name></italic>, Hainan (male) <bold>6</bold><italic><tp:taxon-name><tp:taxon-name-part taxon-name-part-type="genus" reg="Syntozyga">S.</tp:taxon-name-part> <tp:taxon-name-part taxon-name-part-type="species" reg="apicispinata">apicispinata</tp:taxon-name-part></tp:taxon-name></italic> sp. nov., Tibet (male holotype) <bold>7</bold><italic><tp:taxon-name><tp:taxon-name-part taxon-name-part-type="genus" reg="Syntozyga">S.</tp:taxon-name-part> <tp:taxon-name-part taxon-name-part-type="species" reg="spirographa">spirographa</tp:taxon-name-part></tp:taxon-name></italic>, Hainan (male) <bold>7a</bold> termen of hindwing <bold>8</bold><italic><tp:taxon-name><tp:taxon-name-part taxon-name-part-type="genus" reg="Syntozyga">S.</tp:taxon-name-part> <tp:taxon-name-part taxon-name-part-type="species" reg="similispirographa">similispirographa</tp:taxon-name-part></tp:taxon-name></italic> sp. nov., Yunnan (male holotype) <bold>8a</bold> termen of hindwing. Scale bars: 1.5 mm.</p></caption><graphic xmlns:xlink="http://www.w3.org/1999/xlink" xlink:href="zookeys-1028-095-g002.jpg" position="float" orientation="portrait" xlink:type="simple" id="oo_528766.jpg"><uri content-type="original_file" xlink:type="simple">https://binary.pensoft.net/fig/528766</uri></graphic></fig><fig id="F3" position="float" orientation="portrait"><object-id xmlns:xlink="http://www.w3.org/1999/xlink" content-type="doi" xlink:type="simple">10.3897/zookeys.1028.60297.figures9-12</object-id><object-id xmlns:xlink="http://www.w3.org/1999/xlink" content-type="arpha" xlink:type="simple">49EC7E03-33FE-5A20-9E95-B321FEF6389A</object-id><label>Figures 9–12.</label><caption><p>Male genitalia of <italic><tp:taxon-name><tp:taxon-name-part taxon-name-part-type="genus" reg="Syntozyga">Syntozyga</tp:taxon-name-part></tp:taxon-name></italic><bold>9</bold><italic><tp:taxon-name><tp:taxon-name-part taxon-name-part-type="genus" reg="Syntozyga">S.</tp:taxon-name-part> <tp:taxon-name-part taxon-name-part-type="species" reg="pedias">pedias</tp:taxon-name-part></tp:taxon-name></italic>, Hainan, slide no. YHL07156 <bold>10</bold><italic><tp:taxon-name><tp:taxon-name-part taxon-name-part-type="genus" reg="Syntozyga">S.</tp:taxon-name-part> <tp:taxon-name-part taxon-name-part-type="species" reg="apicispinata">apicispinata</tp:taxon-name-part></tp:taxon-name></italic> sp. nov. (holotype), Tibet, slide no. LYY18320 <bold>10a</bold> naked lobes <bold>10b</bold> cornuti <bold>11</bold><italic><tp:taxon-name><tp:taxon-name-part taxon-name-part-type="genus" reg="Syntozyga">S.</tp:taxon-name-part> <tp:taxon-name-part taxon-name-part-type="species" reg="spirographa">spirographa</tp:taxon-name-part></tp:taxon-name></italic>, Hainan, slide no. LKL15037 <bold>12</bold><italic><tp:taxon-name><tp:taxon-name-part taxon-name-part-type="genus" reg="Syntozyga">S.</tp:taxon-name-part> <tp:taxon-name-part taxon-name-part-type="species" reg="similispirographa">similispirographa</tp:taxon-name-part></tp:taxon-name></italic> sp. nov. (paratype), Yunnan, slide no. YWX18337 <bold>12a</bold> naked lobe. Scale bars: 0.5 mm.</p></caption><graphic xmlns:xlink="http://www.w3.org/1999/xlink" xlink:href="zookeys-1028-095-g003.jpg" position="float" orientation="portrait" xlink:type="simple" id="oo_528767.jpg"><uri content-type="original_file" xlink:type="simple">https://binary.pensoft.net/fig/528767</uri></graphic></fig></tp:treatment-sec><ref-list><ref id="B8"><mixed-citation xmlns:xlink="http://www.w3.org/1999/xlink" xlink:type="simple"><person-group><name name-style="western"><surname>Diakonoff</surname><given-names>A</given-names></name></person-group> (<year>1973</year>) The south Asiatic <tp:taxon-name><tp:taxon-name-part taxon-name-part-type="tribe">Olethreutini</tp:taxon-name-part></tp:taxon-name> (<tp:taxon-name><tp:taxon-name-part taxon-name-part-type="order">Lepidoptera</tp:taxon-name-part></tp:taxon-name>, <tp:taxon-name><tp:taxon-name-part taxon-name-part-type="family">Tortricidae</tp:taxon-name-part></tp:taxon-name>). Zoologische Monographieën van het Rijksmuseum van Natuurlijke Historie 1, [i–xxii,] 700 pp.</mixed-citation></ref></ref-list></tp:taxon-treatment>
