# Supplementary material for: The genus Syntozyga Lower (Lepidoptera, Tortricidae) in China, with descriptions of two new species
Source: Zookeys. 2021 Apr 6;1028:95–111. doi: 10.3897/zookeys.1028.60297 (PMC8044070; doi:10.3897/zookeys.1028.60297)
Supplement: XML Treatment for Syntozyga spirographa [file zookeys.1028.60297-treatment4.xml]

<!DOCTYPE tp:taxon-treatment
  PUBLIC "-//TaxonX//DTD Taxonomic Treatment Publishing DTD v0 20100105//EN" "tax-treatment-NSO.dtd">
<tp:taxon-treatment xmlns:tp="http://www.plazi.org/taxpub"><tp:treatment-meta><kwd-group><label>Taxon classification</label><kwd><named-content xmlns:xlink="http://www.w3.org/1999/xlink" content-type="kingdom">Animalia</named-content></kwd><kwd><named-content xmlns:xlink="http://www.w3.org/1999/xlink" content-type="order">Lepidoptera</named-content></kwd><kwd><named-content xmlns:xlink="http://www.w3.org/1999/xlink" content-type="family">Tortricidae</named-content></kwd></kwd-group><mixed-citation publication-type="journal"><person-group><name><surname>Yang</surname><given-names>Wenxu</given-names></name><name><surname>Dong</surname><given-names>Ruiqin</given-names></name><name><surname>Song</surname><given-names>Xueling</given-names></name><name><surname>Yu</surname><given-names>Haili</given-names></name></person-group><article-title>The genus <italic><tp:taxon-name><tp:taxon-name-part taxon-name-part-type="genus" reg="Syntozyga">Syntozyga</tp:taxon-name-part></tp:taxon-name></italic> Lower (<tp:taxon-name><tp:taxon-name-part taxon-name-part-type="order">Lepidoptera</tp:taxon-name-part></tp:taxon-name>, <tp:taxon-name><tp:taxon-name-part taxon-name-part-type="family">Tortricidae</tp:taxon-name-part></tp:taxon-name>) in China, with descriptions of two new species</article-title><source>Zookeys</source><day>06</day><month>4</month><year>2021</year><volume>1028</volume><fpage>95</fpage><lpage>111</lpage><pub-id pub-id-type="doi">10.3897/zookeys.1028.60297</pub-id></mixed-citation></tp:treatment-meta><tp:nomenclature><tp:taxon-name><object-id xmlns:xlink="http://www.w3.org/1999/xlink" content-type="arpha" xlink:type="simple">A4326680-2694-5DC5-8CAA-D8E6D5216D10</object-id>
            <tp:taxon-name-part taxon-name-part-type="genus" reg="Syntozyga">Syntozyga</tp:taxon-name-part>
            <tp:taxon-name-part taxon-name-part-type="species" reg="spirographa">spirographa</tp:taxon-name-part>
          </tp:taxon-name><tp:taxon-authority>(Diakonoff, 1968)</tp:taxon-authority><xref ref-type="fig" rid="F1">(Figs 3</xref><xref ref-type="fig" rid="F2">, 7a</xref><xref ref-type="fig" rid="F3">, 11</xref><xref ref-type="fig" rid="F4">, 13)</xref><tp:nomenclature-citation-list><tp:nomenclature-citation><tp:taxon-name>
                <tp:taxon-name-part taxon-name-part-type="genus" reg="Bubonoxena">Bubonoxena</tp:taxon-name-part> <tp:taxon-name-part taxon-name-part-type="species" reg="spirographa">spirographa</tp:taxon-name-part></tp:taxon-name><comment>Diakonoff, 1968: 66 (♂, Luzon) (figs 82, 103–104, 540).</comment></tp:nomenclature-citation><tp:nomenclature-citation><tp:taxon-name>
                <tp:taxon-name-part taxon-name-part-type="genus" reg="Syntozyga">Syntozyga</tp:taxon-name-part> <tp:taxon-name-part taxon-name-part-type="species" reg="spirographa">spirographa</tp:taxon-name-part></tp:taxon-name><comment>: Diakonoff, 1973: 346 (North Celebes, West Sumatra) (figs 516, 547).</comment></tp:nomenclature-citation></tp:nomenclature-citation-list></tp:nomenclature><tp:treatment-sec sec-type="material" id="SECID0EAEAG"><title>Material examined.</title><p><bold>China, Chongqing</bold>: 2♂, Mt. Jinfo, <named-content xmlns:xlink="http://www.w3.org/1999/xlink" content-type="dwc:verbatimCoordinates" xlink:type="simple"><named-content content-type="geo-json" specific-use="{&#34;type&#34;:&#34;Point&#34;,&#34;coordinates&#34;:[107.183333,29.033333]}" id="NCID0ELEAG" xlink:type="simple">29°02'N, 107°11'E</named-content></named-content>, alt. 1100 m, 5 May 2013, leg. Xiaofei Yang; <bold>Fujian Prov.</bold>: 1♀, Xiamen, <named-content xmlns:xlink="http://www.w3.org/1999/xlink" content-type="dwc:verbatimCoordinates" xlink:type="simple"><named-content content-type="geo-json" specific-use="{&#34;type&#34;:&#34;Point&#34;,&#34;coordinates&#34;:[117.916667,24.583333]}" id="NCID0EVEAG" xlink:type="simple">24°35'N, 117°55'E</named-content></named-content>, alt. 40 m, 11 Jul. 2010, leg. Bingbing Hu and Jing Zhang; 1♀, same data except 28 Jun. 2012, leg. Zhibo Wang; <bold>Guangxi Prov.</bold>: 4♂, Yizhou, Pingxin village, <named-content xmlns:xlink="http://www.w3.org/1999/xlink" content-type="dwc:verbatimCoordinates" xlink:type="simple"><named-content content-type="geo-json" specific-use="{&#34;type&#34;:&#34;Point&#34;,&#34;coordinates&#34;:[108.350000,24.666667]}" id="NCID0E6EAG" xlink:type="simple">24°40'N, 108°21'E</named-content></named-content>, alt. 150 m, 16 Aug. 2011, leg. Shulian Hao and Yinghui Sun; 8♂, 1♀, Pingxiang, <named-content xmlns:xlink="http://www.w3.org/1999/xlink" content-type="dwc:verbatimCoordinates" xlink:type="simple"><named-content content-type="geo-json" specific-use="{&#34;type&#34;:&#34;Point&#34;,&#34;coordinates&#34;:[106.850000,22.016667]}" id="NCID0EHFAG" xlink:type="simple">22°01'N, 106°51'E</named-content></named-content>, alt. 190 m, 300 m, 550 m, 26 Jun.–2 Aug. 2011, leg. Bingbing Hu; 1♂, same data except alt. 280 m, 15 May 2012, leg. Xiaofei Yang; 1♂, same data except 23 Mar. 2013; <bold>Guizhou Prov.</bold>: 1♂, Libo, Banzhai village, <named-content xmlns:xlink="http://www.w3.org/1999/xlink" content-type="dwc:verbatimCoordinates" xlink:type="simple"><named-content content-type="geo-json" specific-use="{&#34;type&#34;:&#34;Point&#34;,&#34;coordinates&#34;:[108.166667,25.216667]}" id="NCID0ERFAG" xlink:type="simple">25°13'N, 108°10'E</named-content></named-content>, alt. 530 m, 9 Aug. 2018, leg. Meiling Zheng, Jiaqi Deng and Xiaoju Zhu; 1♂, same data except alt. 510 m, 24 Jul 2019, leg. Mengran Xing, Baixue Zhao and Hao Sun; <bold>Hainan Prov.</bold>: 1♂, Lingao County, Mt. Duowenling, <named-content xmlns:xlink="http://www.w3.org/1999/xlink" content-type="dwc:verbatimCoordinates" xlink:type="simple"><named-content content-type="geo-json" specific-use="{&#34;type&#34;:&#34;Point&#34;,&#34;coordinates&#34;:[109.750000,19.783333]}" id="NCID0E2FAG" xlink:type="simple">19°47'N, 109°45'E</named-content></named-content>, alt. 120 m, 9 May 2009, leg. Bingbing Hu and Qing Jin; 2♂, Lingshui, Mt. Diaoluo, <named-content xmlns:xlink="http://www.w3.org/1999/xlink" content-type="dwc:verbatimCoordinates" xlink:type="simple"><named-content content-type="geo-json" specific-use="{&#34;type&#34;:&#34;Point&#34;,&#34;coordinates&#34;:[109.933333,18.650000]}" id="NCID0EDGAG" xlink:type="simple">18°39'N, 109°56'E</named-content></named-content>, alt. 80 m, 21–22 Apr. 2013, leg. Yinghui Sun, Wei Guan and Tengteng Liu; 1♂, Changjiang County, Qichazhen, <named-content xmlns:xlink="http://www.w3.org/1999/xlink" content-type="dwc:verbatimCoordinates" xlink:type="simple"><named-content content-type="geo-json" specific-use="{&#34;type&#34;:&#34;Point&#34;,&#34;coordinates&#34;:[109.066667,19.100000]}" id="NCID0ELGAG" xlink:type="simple">19°6'N, 109°4'E</named-content></named-content>, alt. 130 m, 4 May 2013, leg. Yinghui Sun, Wei Guan and Tengteng Liu; 1♂, Baisha County, Hongxin village, <named-content xmlns:xlink="http://www.w3.org/1999/xlink" content-type="dwc:verbatimCoordinates" xlink:type="simple"><named-content content-type="geo-json" specific-use="{&#34;type&#34;:&#34;Point&#34;,&#34;coordinates&#34;:[109.516667,19.666667]}" id="NCID0ETGAG" xlink:type="simple">19°40'N, 109°31'E</named-content></named-content>, alt. 460 m, 1 Jul. 2014, leg. Peixin Cong, Linjie Liu and Sha Hu; 1♂, Ledong, Jianfengzhen, <named-content xmlns:xlink="http://www.w3.org/1999/xlink" content-type="dwc:verbatimCoordinates" xlink:type="simple"><named-content content-type="geo-json" specific-use="{&#34;type&#34;:&#34;Point&#34;,&#34;coordinates&#34;:[108.766667,18.683333]}" id="NCID0E2GAG" xlink:type="simple">18°41'N, 108°46'E</named-content></named-content>, alt. 50 m, 12 Jul. 2014, leg. Peixin Cong, Linjie Liu and Sha Hu; 1♂, Dongfang, Datian village, <named-content xmlns:xlink="http://www.w3.org/1999/xlink" content-type="dwc:verbatimCoordinates" xlink:type="simple"><named-content content-type="geo-json" specific-use="{&#34;type&#34;:&#34;Point&#34;,&#34;coordinates&#34;:[108.833333,19.050000]}" id="NCID0EDHAG" xlink:type="simple">19°3'N, 108°50'E</named-content></named-content>, alt. 120 m, 2 Jan. 2018, leg. Mujie Qi and Shuai Yu; 1♂, Dongfang, Lemei village, <named-content xmlns:xlink="http://www.w3.org/1999/xlink" content-type="dwc:verbatimCoordinates" xlink:type="simple"><named-content content-type="geo-json" specific-use="{&#34;type&#34;:&#34;Point&#34;,&#34;coordinates&#34;:[109.400000,19.133333]}" id="NCID0ELHAG" xlink:type="simple">19°8'N, 108°84'E</named-content></named-content>, alt. 80 m, 3 Jan. 2018, leg. Mujie Qi and Shuai Yu; <bold>Yunnan Prov.</bold>: 3♂, 1♀, Mengla, River Nanla, <named-content xmlns:xlink="http://www.w3.org/1999/xlink" content-type="dwc:verbatimCoordinates" xlink:type="simple"><named-content content-type="geo-json" specific-use="{&#34;type&#34;:&#34;Point&#34;,&#34;coordinates&#34;:[101.966667,21.983333]}" id="NCID0EVHAG" xlink:type="simple">21°59'N, 101°58'E</named-content></named-content>, alt. 650 m, 12–14 Jul. 2013, leg. Shurong Liu, Yuqi Wang and Kaijian Teng.</p></tp:treatment-sec><tp:treatment-sec sec-type="BOLD voucher no" id="SECID0E1HAG"><title>BOLD voucher no.</title><p>TORTR003-20, TORTR004-20, TORTR005-20, TORTR006-20.</p></tp:treatment-sec><tp:treatment-sec sec-type="distribution" id="SECID0E6HAG"><title>Distribution.</title><p>Philippines, Indonesia, China (Chongqing, Fujian, Guangxi, Guizhou, Hainan, Yunnan, Taiwan).</p></tp:treatment-sec><tp:treatment-sec sec-type="notes" id="SECID0EEIAG"><title>Notes.</title><p>In China, previously Taiwan was the only area where <italic><tp:taxon-name><tp:taxon-name-part taxon-name-part-type="genus" reg="Syntozyga">S.</tp:taxon-name-part> <tp:taxon-name-part taxon-name-part-type="species" reg="spirographa">spirographa</tp:taxon-name-part></tp:taxon-name></italic> had been collected (<xref ref-type="bibr" rid="B14">Heppner and Inoue 1992</xref>). In the present study, we identified this species from six provinces of the Chinese mainland for the first time, with a distribution to the south of latitude 30°N and between longitudes 100°E and 118°E.</p></tp:treatment-sec><tp:treatment-sec><!--Section generated to contain objects referenced in tp:taxon-treatment.--><fig id="F1" position="float" orientation="portrait"><object-id xmlns:xlink="http://www.w3.org/1999/xlink" content-type="doi" xlink:type="simple">10.3897/zookeys.1028.60297.figures1-4</object-id><object-id xmlns:xlink="http://www.w3.org/1999/xlink" content-type="arpha" xlink:type="simple">964748FA-E63F-53A4-8FE3-8BE9BBF5943B</object-id><label>Figures 1–4.</label><caption><p>Heads of <italic><tp:taxon-name><tp:taxon-name-part taxon-name-part-type="genus" reg="Syntozyga">Syntozyga</tp:taxon-name-part></tp:taxon-name></italic><bold>1</bold><italic><tp:taxon-name><tp:taxon-name-part taxon-name-part-type="genus" reg="Syntozyga">S.</tp:taxon-name-part> <tp:taxon-name-part taxon-name-part-type="species" reg="pedias">pedias</tp:taxon-name-part></tp:taxon-name></italic>, Hainan (male) <bold>2</bold><italic><tp:taxon-name><tp:taxon-name-part taxon-name-part-type="genus" reg="Syntozyga">S.</tp:taxon-name-part> <tp:taxon-name-part taxon-name-part-type="species" reg="apicispinata">apicispinata</tp:taxon-name-part></tp:taxon-name></italic> sp. nov., Tibet (male holotype) <bold>3</bold><italic><tp:taxon-name><tp:taxon-name-part taxon-name-part-type="genus" reg="Syntozyga">S.</tp:taxon-name-part> <tp:taxon-name-part taxon-name-part-type="species" reg="spirographa">spirographa</tp:taxon-name-part></tp:taxon-name></italic>, Hainan (male) <bold>4</bold><italic><tp:taxon-name><tp:taxon-name-part taxon-name-part-type="genus" reg="Syntozyga">S.</tp:taxon-name-part> <tp:taxon-name-part taxon-name-part-type="species" reg="similispirographa">similispirographa</tp:taxon-name-part></tp:taxon-name></italic> sp. nov., Yunnan (male holotype). Scale bars: 0.5 mm.</p></caption><graphic xmlns:xlink="http://www.w3.org/1999/xlink" xlink:href="zookeys-1028-095-g001.jpg" position="float" orientation="portrait" xlink:type="simple" id="oo_528765.jpg"><uri content-type="original_file" xlink:type="simple">https://binary.pensoft.net/fig/528765</uri></graphic></fig><fig id="F2" position="float" orientation="portrait"><object-id xmlns:xlink="http://www.w3.org/1999/xlink" content-type="doi" xlink:type="simple">10.3897/zookeys.1028.60297.figures5-8</object-id><object-id xmlns:xlink="http://www.w3.org/1999/xlink" content-type="arpha" xlink:type="simple">51F928FE-D1A2-5866-831D-F9D19201B5AD</object-id><label>Figures 5–8.</label><caption><p>Adults of <italic><tp:taxon-name><tp:taxon-name-part taxon-name-part-type="genus" reg="Syntozyga">Syntozyga</tp:taxon-name-part></tp:taxon-name></italic><bold>5</bold><italic><tp:taxon-name><tp:taxon-name-part taxon-name-part-type="genus" reg="Syntozyga">S.</tp:taxon-name-part> <tp:taxon-name-part taxon-name-part-type="species" reg="pedias">pedias</tp:taxon-name-part></tp:taxon-name></italic>, Hainan (male) <bold>6</bold><italic><tp:taxon-name><tp:taxon-name-part taxon-name-part-type="genus" reg="Syntozyga">S.</tp:taxon-name-part> <tp:taxon-name-part taxon-name-part-type="species" reg="apicispinata">apicispinata</tp:taxon-name-part></tp:taxon-name></italic> sp. nov., Tibet (male holotype) <bold>7</bold><italic><tp:taxon-name><tp:taxon-name-part taxon-name-part-type="genus" reg="Syntozyga">S.</tp:taxon-name-part> <tp:taxon-name-part taxon-name-part-type="species" reg="spirographa">spirographa</tp:taxon-name-part></tp:taxon-name></italic>, Hainan (male) <bold>7a</bold> termen of hindwing <bold>8</bold><italic><tp:taxon-name><tp:taxon-name-part taxon-name-part-type="genus" reg="Syntozyga">S.</tp:taxon-name-part> <tp:taxon-name-part taxon-name-part-type="species" reg="similispirographa">similispirographa</tp:taxon-name-part></tp:taxon-name></italic> sp. nov., Yunnan (male holotype) <bold>8a</bold> termen of hindwing. Scale bars: 1.5 mm.</p></caption><graphic xmlns:xlink="http://www.w3.org/1999/xlink" xlink:href="zookeys-1028-095-g002.jpg" position="float" orientation="portrait" xlink:type="simple" id="oo_528766.jpg"><uri content-type="original_file" xlink:type="simple">https://binary.pensoft.net/fig/528766</uri></graphic></fig><fig id="F3" position="float" orientation="portrait"><object-id xmlns:xlink="http://www.w3.org/1999/xlink" content-type="doi" xlink:type="simple">10.3897/zookeys.1028.60297.figures9-12</object-id><object-id xmlns:xlink="http://www.w3.org/1999/xlink" content-type="arpha" xlink:type="simple">49EC7E03-33FE-5A20-9E95-B321FEF6389A</object-id><label>Figures 9–12.</label><caption><p>Male genitalia of <italic><tp:taxon-name><tp:taxon-name-part taxon-name-part-type="genus" reg="Syntozyga">Syntozyga</tp:taxon-name-part></tp:taxon-name></italic><bold>9</bold><italic><tp:taxon-name><tp:taxon-name-part taxon-name-part-type="genus" reg="Syntozyga">S.</tp:taxon-name-part> <tp:taxon-name-part taxon-name-part-type="species" reg="pedias">pedias</tp:taxon-name-part></tp:taxon-name></italic>, Hainan, slide no. YHL07156 <bold>10</bold><italic><tp:taxon-name><tp:taxon-name-part taxon-name-part-type="genus" reg="Syntozyga">S.</tp:taxon-name-part> <tp:taxon-name-part taxon-name-part-type="species" reg="apicispinata">apicispinata</tp:taxon-name-part></tp:taxon-name></italic> sp. nov. (holotype), Tibet, slide no. LYY18320 <bold>10a</bold> naked lobes <bold>10b</bold> cornuti <bold>11</bold><italic><tp:taxon-name><tp:taxon-name-part taxon-name-part-type="genus" reg="Syntozyga">S.</tp:taxon-name-part> <tp:taxon-name-part taxon-name-part-type="species" reg="spirographa">spirographa</tp:taxon-name-part></tp:taxon-name></italic>, Hainan, slide no. LKL15037 <bold>12</bold><italic><tp:taxon-name><tp:taxon-name-part taxon-name-part-type="genus" reg="Syntozyga">S.</tp:taxon-name-part> <tp:taxon-name-part taxon-name-part-type="species" reg="similispirographa">similispirographa</tp:taxon-name-part></tp:taxon-name></italic> sp. nov. (paratype), Yunnan, slide no. YWX18337 <bold>12a</bold> naked lobe. Scale bars: 0.5 mm.</p></caption><graphic xmlns:xlink="http://www.w3.org/1999/xlink" xlink:href="zookeys-1028-095-g003.jpg" position="float" orientation="portrait" xlink:type="simple" id="oo_528767.jpg"><uri content-type="original_file" xlink:type="simple">https://binary.pensoft.net/fig/528767</uri></graphic></fig><fig id="F4" position="float" orientation="portrait"><object-id xmlns:xlink="http://www.w3.org/1999/xlink" content-type="doi" xlink:type="simple">10.3897/zookeys.1028.60297.figures13-14</object-id><object-id xmlns:xlink="http://www.w3.org/1999/xlink" content-type="arpha" xlink:type="simple">199EF3B0-B1BF-50C8-8AD9-7CDCCE9BCF4E</object-id><label>Figures 13, 14.</label><caption><p>Female genitalia of <italic><tp:taxon-name><tp:taxon-name-part taxon-name-part-type="genus" reg="Syntozyga">Syntozyga</tp:taxon-name-part></tp:taxon-name></italic><bold>13</bold><italic><tp:taxon-name><tp:taxon-name-part taxon-name-part-type="genus" reg="Syntozyga">S.</tp:taxon-name-part> <tp:taxon-name-part taxon-name-part-type="species" reg="spirographa">spirographa</tp:taxon-name-part></tp:taxon-name></italic>, Fujian, slide no. YWX18338 <bold>14</bold><italic><tp:taxon-name><tp:taxon-name-part taxon-name-part-type="genus" reg="Syntozyga">S.</tp:taxon-name-part> <tp:taxon-name-part taxon-name-part-type="species" reg="similispirographa">similispirographa</tp:taxon-name-part></tp:taxon-name></italic> sp. n. (paratype), Yunnan, slide no. YWX18342. Scale bars: 0.5 mm.</p></caption><graphic xmlns:xlink="http://www.w3.org/1999/xlink" xlink:href="zookeys-1028-095-g004.jpg" position="float" orientation="portrait" xlink:type="simple" id="oo_528768.jpg"><uri content-type="original_file" xlink:type="simple">https://binary.pensoft.net/fig/528768</uri></graphic></fig></tp:treatment-sec><ref-list><ref id="B14"><mixed-citation xmlns:xlink="http://www.w3.org/1999/xlink" xlink:type="simple"><person-group><name name-style="western"><surname>Heppner</surname><given-names>JB</given-names></name><name name-style="western"><surname>Inoue</surname><given-names>H</given-names></name></person-group> (<year>1992</year>) <source><tp:taxon-name><tp:taxon-name-part taxon-name-part-type="order">Lepidoptera</tp:taxon-name-part></tp:taxon-name> of Taiwan. Vol 1. Introduction and Faunal Synopsis, Part 2: Checklist.</source><publisher-name>Scientific Publishers</publisher-name>, <publisher-loc>Gainesville</publisher-loc>, <size units="page">63 pp</size>.</mixed-citation></ref></ref-list></tp:taxon-treatment>
