# Supplementary material for: The genus Syntozyga Lower (Lepidoptera, Tortricidae) in China, with descriptions of two new species
Source: Zookeys. 2021 Apr 6;1028:95–111. doi: 10.3897/zookeys.1028.60297 (PMC8044070; doi:10.3897/zookeys.1028.60297)
Supplement: XML Treatment for Syntozyga similispirographa [file zookeys.1028.60297-treatment5.xml]

<!DOCTYPE tp:taxon-treatment
  PUBLIC "-//TaxonX//DTD Taxonomic Treatment Publishing DTD v0 20100105//EN" "tax-treatment-NSO.dtd">
<tp:taxon-treatment xmlns:tp="http://www.plazi.org/taxpub"><tp:treatment-meta><kwd-group><label>Taxon classification</label><kwd><named-content xmlns:xlink="http://www.w3.org/1999/xlink" content-type="kingdom">Animalia</named-content></kwd><kwd><named-content xmlns:xlink="http://www.w3.org/1999/xlink" content-type="order">Lepidoptera</named-content></kwd><kwd><named-content xmlns:xlink="http://www.w3.org/1999/xlink" content-type="family">Tortricidae</named-content></kwd></kwd-group><mixed-citation publication-type="journal"><person-group><name><surname>Yang</surname><given-names>Wenxu</given-names></name><name><surname>Dong</surname><given-names>Ruiqin</given-names></name><name><surname>Song</surname><given-names>Xueling</given-names></name><name><surname>Yu</surname><given-names>Haili</given-names></name></person-group><article-title>The genus <italic><tp:taxon-name><tp:taxon-name-part taxon-name-part-type="genus" reg="Syntozyga">Syntozyga</tp:taxon-name-part></tp:taxon-name></italic> Lower (<tp:taxon-name><tp:taxon-name-part taxon-name-part-type="order">Lepidoptera</tp:taxon-name-part></tp:taxon-name>, <tp:taxon-name><tp:taxon-name-part taxon-name-part-type="family">Tortricidae</tp:taxon-name-part></tp:taxon-name>) in China, with descriptions of two new species</article-title><source>Zookeys</source><day>06</day><month>4</month><year>2021</year><volume>1028</volume><fpage>95</fpage><lpage>111</lpage><pub-id pub-id-type="doi">10.3897/zookeys.1028.60297</pub-id></mixed-citation></tp:treatment-meta><tp:nomenclature><tp:taxon-name><object-id xmlns:xlink="http://www.w3.org/1999/xlink" content-type="arpha" xlink:type="simple">1C0A7163-E5E0-5FB3-9BFE-B43F0369BC94</object-id>
            <tp:taxon-name-part taxon-name-part-type="genus" reg="Syntozyga">Syntozyga</tp:taxon-name-part>
            <tp:taxon-name-part taxon-name-part-type="species" reg="similispirographa">similispirographa</tp:taxon-name-part>
            <object-id xmlns:xlink="http://www.w3.org/1999/xlink" content-type="zoobank" xlink:type="simple">http://zoobank.org/DC2336BD-4545-47A5-ADE7-E0A24270AEE3</object-id>
          </tp:taxon-name><tp:taxon-authority>Yang &amp; Yu</tp:taxon-authority><tp:taxon-status xmlns:xlink="http://www.w3.org/1999/xlink" xlink:type="simple">sp. nov.</tp:taxon-status><xref ref-type="fig" rid="F1">(Figs 4</xref><xref ref-type="fig" rid="F2">, 8a</xref><xref ref-type="fig" rid="F3">, 12a</xref><xref ref-type="fig" rid="F4">, 14)</xref></tp:nomenclature><tp:treatment-sec sec-type="type material" id="SECID0ETKAG"><title>Type material.</title><p><bold><italic>Holotype</italic>: China, Yunnan Prov.</bold>: 1♂, Longling, Xiaoheishan Reserve, <named-content xmlns:xlink="http://www.w3.org/1999/xlink" content-type="dwc:verbatimCoordinates" xlink:type="simple"><named-content content-type="geo-json" specific-use="{&#34;type&#34;:&#34;Point&#34;,&#34;coordinates&#34;:[99.400000,24.866667]}" id="NCID0EBLAG" xlink:type="simple">24°52'N, 98°84'E</named-content></named-content>, alt. 1970 m, 30 Jul. 2015, leg. Kaijian Teng and Baixia, genitalia slide no. YWX18337. <bold><italic>Paratypes</italic>: China, Yunnan Prov.</bold>: 3♂, same data as holotype except 17–19 Jul. 2013, leg. Shurong Liu, Yuqi Wang and Kaijian Teng; 1♂, Pu’er, Mt. Yunpan, <named-content xmlns:xlink="http://www.w3.org/1999/xlink" content-type="dwc:verbatimCoordinates" xlink:type="simple"><named-content content-type="geo-json" specific-use="{&#34;type&#34;:&#34;Point&#34;,&#34;coordinates&#34;:[100.650000,22.683333]}" id="NCID0ENLAG" xlink:type="simple">22°41'N, 100°39'E</named-content></named-content>, alt. 1400 m, 9 Jul. 2013, leg. Zhenguo Zhang; 1♂, same data except alt. 1620 m, 6 Aug. 2020, leg. Wenxu Yang; 1♂, Pu’er, Sun River Reserve, <named-content xmlns:xlink="http://www.w3.org/1999/xlink" content-type="dwc:verbatimCoordinates" xlink:type="simple"><named-content content-type="geo-json" specific-use="{&#34;type&#34;:&#34;Point&#34;,&#34;coordinates&#34;:[101.100000,22.583333]}" id="NCID0EVLAG" xlink:type="simple">22°35'N, 101°06'E</named-content></named-content>, alt. 1600 m, 11 Jul. 2013, leg. Zhenguo Zhang; 16♂, same data except alt. 1450 m, 13 May–3 Jun. 2014; 8♂, 2♀, Pu’er, Sun River Reserve, <named-content xmlns:xlink="http://www.w3.org/1999/xlink" content-type="dwc:verbatimCoordinates" xlink:type="simple"><named-content content-type="geo-json" specific-use="{&#34;type&#34;:&#34;Point&#34;,&#34;coordinates&#34;:[101.183333,23.000000]}" id="NCID0E4LAG" xlink:type="simple">22°60'N, 101°11'E</named-content></named-content>, alt. 1630 m, 6–7 Jul. 2013, leg. Shurong Liu, Yuqi Wang and Kaijian Teng; 1♂, Pu’er, Sun River Reserve, <named-content xmlns:xlink="http://www.w3.org/1999/xlink" content-type="dwc:verbatimCoordinates" xlink:type="simple"><named-content content-type="geo-json" specific-use="{&#34;type&#34;:&#34;Point&#34;,&#34;coordinates&#34;:[101.050000,23.133333]}" id="NCID0EFMAG" xlink:type="simple">22°68'N, 101°03'E</named-content></named-content>, alt. 1450 m, 6 Jul. 2015, leg. Kaijian Teng; 1♀, Jingdong, <named-content xmlns:xlink="http://www.w3.org/1999/xlink" content-type="dwc:verbatimCoordinates" xlink:type="simple"><named-content content-type="geo-json" specific-use="{&#34;type&#34;:&#34;Point&#34;,&#34;coordinates&#34;:[101.183333,23.000000]}" id="NCID0ENMAG" xlink:type="simple">22°60'N, 101°11'E</named-content></named-content>, 18 Aug. 2009, leg. Xicui Du.</p></tp:treatment-sec><tp:treatment-sec sec-type="BOLD voucher no" id="SECID0ESMAG"><title>BOLD voucher no.</title><p>TORTR002-20, TORTR007-20.</p></tp:treatment-sec><tp:treatment-sec sec-type="diagnosis" id="SECID0EXMAG"><title>Diagnosis.</title><p><italic><tp:taxon-name><tp:taxon-name-part taxon-name-part-type="genus" reg="Syntozyga">Syntozyga</tp:taxon-name-part> <tp:taxon-name-part taxon-name-part-type="species" reg="similispirographa">similispirographa</tp:taxon-name-part></tp:taxon-name></italic> is very similar to <italic><tp:taxon-name><tp:taxon-name-part taxon-name-part-type="genus" reg="Syntozyga">S.</tp:taxon-name-part> <tp:taxon-name-part taxon-name-part-type="species" reg="spirographa">spirographa</tp:taxon-name-part></tp:taxon-name></italic> in external appearance. The shape of the hindwing termen is the only stable superficial character to identify the two species, it is concave at M<sub>2</sub> in <italic><tp:taxon-name><tp:taxon-name-part taxon-name-part-type="genus" reg="Syntozyga">S.</tp:taxon-name-part> <tp:taxon-name-part taxon-name-part-type="species" reg="similispirographa">similispirographa</tp:taxon-name-part></tp:taxon-name></italic> and straight in <italic><tp:taxon-name><tp:taxon-name-part taxon-name-part-type="genus" reg="Syntozyga">S.</tp:taxon-name-part> <tp:taxon-name-part taxon-name-part-type="species" reg="spirographa">spirographa.</tp:taxon-name-part></tp:taxon-name></italic> However, the genitalia in both sexes are distinct. In <italic><tp:taxon-name><tp:taxon-name-part taxon-name-part-type="genus" reg="Syntozyga">S.</tp:taxon-name-part> <tp:taxon-name-part taxon-name-part-type="species" reg="similispirographa">similispirographa</tp:taxon-name-part></tp:taxon-name></italic>, the apical part of the cucullus is obviously narrow, less than half the width of the median part of the valva; the basal excavation is short, reaching only to mid length of sacculus; the naked triangular lobe is adjacent to the spine patch of cucullus, its base is distant from the cluster of long spines of sacculus; the phallus is moderately wide, with its width at middle about 1/5 its length. In <italic><tp:taxon-name><tp:taxon-name-part taxon-name-part-type="genus" reg="Syntozyga">S.</tp:taxon-name-part> <tp:taxon-name-part taxon-name-part-type="species" reg="spirographa">spirographa</tp:taxon-name-part></tp:taxon-name></italic>, the apical part of cucullus is rounded, more than 2/3 the width of the median part of the valva; the long basal excavation is extending to 2/3 length of sacculus; the naked, triangular lobe is situated between the spine patch of cucullus and the cluster of long spines on sacculus, its base is adjacent to the spine cluster; the phallus is slender, its width in middle is about 1/8 its length. In the female genitalia of <italic><tp:taxon-name><tp:taxon-name-part taxon-name-part-type="genus" reg="Syntozyga">S.</tp:taxon-name-part> <tp:taxon-name-part taxon-name-part-type="species" reg="similispirographa">similispirographa</tp:taxon-name-part></tp:taxon-name></italic> the sterigma is complex and not flat, including the anteriorly raised, spinulose lamella antevaginalis and two naked, concave lateral extensions. In <italic><tp:taxon-name><tp:taxon-name-part taxon-name-part-type="genus" reg="Syntozyga">S.</tp:taxon-name-part> <tp:taxon-name-part taxon-name-part-type="species" reg="spirographa">spirographa</tp:taxon-name-part></tp:taxon-name></italic>, the sterigma is relatively uniform structure, indicated by the large, wholly spinulose lamella antevaginalis which is extending posteriorly and laterally. Externally <italic><tp:taxon-name><tp:taxon-name-part taxon-name-part-type="genus" reg="Syntozyga">S.</tp:taxon-name-part> <tp:taxon-name-part taxon-name-part-type="species" reg="similispirographa">similispirographa</tp:taxon-name-part></tp:taxon-name></italic> also resembles <italic><tp:taxon-name><tp:taxon-name-part taxon-name-part-type="genus" reg="Syntozyga">S.</tp:taxon-name-part> <tp:taxon-name-part taxon-name-part-type="species" reg="apicispinata">apicispinata</tp:taxon-name-part></tp:taxon-name></italic>, but the leaden striae on the forewing and the relatively darker, more grayish hindwing separate it from the latter species.</p><fig id="F2" position="float" orientation="portrait"><object-id xmlns:xlink="http://www.w3.org/1999/xlink" content-type="doi" xlink:type="simple">10.3897/zookeys.1028.60297.figures5-8</object-id><object-id xmlns:xlink="http://www.w3.org/1999/xlink" content-type="arpha" xlink:type="simple">51F928FE-D1A2-5866-831D-F9D19201B5AD</object-id><label>Figures 5–8.</label><caption><p>Adults of <italic><tp:taxon-name><tp:taxon-name-part taxon-name-part-type="genus" reg="Syntozyga">Syntozyga</tp:taxon-name-part></tp:taxon-name></italic><bold>5</bold><italic><tp:taxon-name><tp:taxon-name-part taxon-name-part-type="genus" reg="Syntozyga">S.</tp:taxon-name-part> <tp:taxon-name-part taxon-name-part-type="species" reg="pedias">pedias</tp:taxon-name-part></tp:taxon-name></italic>, Hainan (male) <bold>6</bold><italic><tp:taxon-name><tp:taxon-name-part taxon-name-part-type="genus" reg="Syntozyga">S.</tp:taxon-name-part> <tp:taxon-name-part taxon-name-part-type="species" reg="apicispinata">apicispinata</tp:taxon-name-part></tp:taxon-name></italic> sp. nov., Tibet (male holotype) <bold>7</bold><italic><tp:taxon-name><tp:taxon-name-part taxon-name-part-type="genus" reg="Syntozyga">S.</tp:taxon-name-part> <tp:taxon-name-part taxon-name-part-type="species" reg="spirographa">spirographa</tp:taxon-name-part></tp:taxon-name></italic>, Hainan (male) <bold>7a</bold> termen of hindwing <bold>8</bold><italic><tp:taxon-name><tp:taxon-name-part taxon-name-part-type="genus" reg="Syntozyga">S.</tp:taxon-name-part> <tp:taxon-name-part taxon-name-part-type="species" reg="similispirographa">similispirographa</tp:taxon-name-part></tp:taxon-name></italic> sp. nov., Yunnan (male holotype) <bold>8a</bold> termen of hindwing. Scale bars: 1.5 mm.</p></caption><graphic xmlns:xlink="http://www.w3.org/1999/xlink" xlink:href="zookeys-1028-095-g002.jpg" position="float" orientation="portrait" xlink:type="simple" id="oo_528766.jpg"><uri content-type="original_file" xlink:type="simple">https://binary.pensoft.net/fig/528766</uri></graphic></fig></tp:treatment-sec><tp:treatment-sec sec-type="description" id="SECID0EZSAG"><title>Description.</title><p><bold>Adult</bold> (Fig. <xref ref-type="fig" rid="F2">8</xref>). Forewing length 5.0–7.0 mm in male, 5.5–7.0 mm in female. <bold><italic>Head</italic></bold> (Fig. <xref ref-type="fig" rid="F1">4</xref>): ocellus well developed; chaetosemata present. Frons smooth, white; vertex roughly scaled, creamy. Antenna with scape creamy, flagellum brown. Labial palpus porrect to ascending, pale creamy, median segment widened in distal half, dusted with brown and dark brown laterally, terminal segment slender, about half length of median segment, sparsely or slightly dusted with brown.</p><p><bold><italic>Thorax</italic>:</bold> creamy, dusted with brown medially; posterior crest distinct. Collar creamy. Tegula dark brown basally and creamy suffused with yellow and pale brown distally. Hind tibia not expanded, without hair pencil in male. Forewing elongate subrectangular, costa lightly curved throughout, apex rounded-rectangular, termen oblique; upperside ground color creamy white, markings dark brown dusted densely with yellow; costal strigulae creamy white, basal two pairs suffused with yellow; basal fascia broken, indicated by a small blotch below base of costa and a short streak on inner margin of wing; subbasal fascia represented by a darker brown spot on costa, an oblique blotch between 2/5 length of cell and 1/3 length of 1A+2A, and several faint ripples above the basal part of dorsum; leaden striae from strigulae three and four distinct on disc of cell and extending obliquely to 2/3 length of dorsum and confluent with significant leaden striae from strigulae five and six below distal part of lower edge of cell, thus separating media fascia; upper part of media fascia fused with costal part of postmedian fascia, forming a large, somewhat inverted triangular patch, lower part of media fascia between distal part of cell and dorsum, oblique triangular; a darker brown dot on outer edge of cell often present; pretornal patch distinguishable, oblique elongate; lower part of postmedian fascia oblique, present between midlength of R<sub>4</sub> and 2/3 length of M<sub>2</sub>, surrounded by leaden striae from distal five pairs of costal strigulae, which broadly extend to tornus; preterminal fascia indistinguishable; terminal fascia a narrow streak, extending along termen to M<sub>2</sub>; cilia pale brown mixed dark brown and creamy; underside yellowish brown to brown. Hindwing subtriangular, termen nearly straight (Fig. <xref ref-type="fig" rid="F2">8a</xref>); pale gray-brown to pale brown; cilia gray to pale brown; underside pale gray to pale brown.</p><p><bold><italic>Abdomen</italic>:</bold> male genitalia (Fig. <xref ref-type="fig" rid="F3">12</xref>): tegumen low, with a rounded or triangular top; vinculum a narrow band; socii indicated by a narrow spine patch, below margin of tegument apex; gnathos a weakly sclerotized band; valva somewhat triangular, basal half gradually widening, medially about twice as wide as distal part of cucullus; basal excavation short, distal edge reaching about 1/2 length of sacculus; sacculus broad, almost naked except for prominent and rounded apex bearing a cluster of very long spines; cucullus triangular, gradually narrowed to apex, apex rounded-acute, disc area with an elongate semicircular patch of spines, an acute triangular lobe proximate to this spine patch ventrally, naked, with its base distant from the cluster of long spine on sacculus (Fig. <xref ref-type="fig" rid="F3">12a</xref>); a rounded lobe projecting along basal half of ventral margin, short, sparsely set with fine spines; apex with dense spines dorsally; phallus moderately long and wide, tapering towards apex, without cornuti. Female genitalia (Fig. <xref ref-type="fig" rid="F4">14</xref>): papilla analis narrow and elongate. Sternum 7 weakly sclerotized and with a concave hind margin. Sterigma an irregularly shaped complex structure, lamella antevaginalis broad, spinulose, raised medially and with a longitudinal groove anteriorly, ostium flanked by two concave, naked and petal-shaped pockets. Ductus bursae membranous and smooth, with weakly sclerotized and ill-defined colliculum, faintly widening towards corpus bursae. Corpus bursae ovate, weakly granular, without signa.</p><fig id="F3" position="float" orientation="portrait"><object-id xmlns:xlink="http://www.w3.org/1999/xlink" content-type="doi" xlink:type="simple">10.3897/zookeys.1028.60297.figures9-12</object-id><object-id xmlns:xlink="http://www.w3.org/1999/xlink" content-type="arpha" xlink:type="simple">49EC7E03-33FE-5A20-9E95-B321FEF6389A</object-id><label>Figures 9–12.</label><caption><p>Male genitalia of <italic><tp:taxon-name><tp:taxon-name-part taxon-name-part-type="genus" reg="Syntozyga">Syntozyga</tp:taxon-name-part></tp:taxon-name></italic><bold>9</bold><italic><tp:taxon-name><tp:taxon-name-part taxon-name-part-type="genus" reg="Syntozyga">S.</tp:taxon-name-part> <tp:taxon-name-part taxon-name-part-type="species" reg="pedias">pedias</tp:taxon-name-part></tp:taxon-name></italic>, Hainan, slide no. YHL07156 <bold>10</bold><italic><tp:taxon-name><tp:taxon-name-part taxon-name-part-type="genus" reg="Syntozyga">S.</tp:taxon-name-part> <tp:taxon-name-part taxon-name-part-type="species" reg="apicispinata">apicispinata</tp:taxon-name-part></tp:taxon-name></italic> sp. nov. (holotype), Tibet, slide no. LYY18320 <bold>10a</bold> naked lobes <bold>10b</bold> cornuti <bold>11</bold><italic><tp:taxon-name><tp:taxon-name-part taxon-name-part-type="genus" reg="Syntozyga">S.</tp:taxon-name-part> <tp:taxon-name-part taxon-name-part-type="species" reg="spirographa">spirographa</tp:taxon-name-part></tp:taxon-name></italic>, Hainan, slide no. LKL15037 <bold>12</bold><italic><tp:taxon-name><tp:taxon-name-part taxon-name-part-type="genus" reg="Syntozyga">S.</tp:taxon-name-part> <tp:taxon-name-part taxon-name-part-type="species" reg="similispirographa">similispirographa</tp:taxon-name-part></tp:taxon-name></italic> sp. nov. (paratype), Yunnan, slide no. YWX18337 <bold>12a</bold> naked lobe. Scale bars: 0.5 mm.</p></caption><graphic xmlns:xlink="http://www.w3.org/1999/xlink" xlink:href="zookeys-1028-095-g003.jpg" position="float" orientation="portrait" xlink:type="simple" id="oo_528767.jpg"><uri content-type="original_file" xlink:type="simple">https://binary.pensoft.net/fig/528767</uri></graphic></fig></tp:treatment-sec><tp:treatment-sec sec-type="etymology" id="SECID0E5WAG"><title>Etymology.</title><p>This specific name is derived from the Latin prefix <italic>simil</italic>- (= similar) and the taxon name <italic><tp:taxon-name><tp:taxon-name-part taxon-name-part-type="genus" reg="Syntozyga"/><tp:taxon-name-part taxon-name-part-type="species" reg="spirographa">spirographa</tp:taxon-name-part></tp:taxon-name></italic>, referring to the similarity of this new species to <italic><tp:taxon-name><tp:taxon-name-part taxon-name-part-type="genus" reg="Syntozyga">S.</tp:taxon-name-part> <tp:taxon-name-part taxon-name-part-type="species" reg="spirographa">spirographa</tp:taxon-name-part></tp:taxon-name></italic> (Diakonoff).</p><fig id="F4" position="float" orientation="portrait"><object-id xmlns:xlink="http://www.w3.org/1999/xlink" content-type="doi" xlink:type="simple">10.3897/zookeys.1028.60297.figures13-14</object-id><object-id xmlns:xlink="http://www.w3.org/1999/xlink" content-type="arpha" xlink:type="simple">199EF3B0-B1BF-50C8-8AD9-7CDCCE9BCF4E</object-id><label>Figures 13, 14.</label><caption><p>Female genitalia of <italic><tp:taxon-name><tp:taxon-name-part taxon-name-part-type="genus" reg="Syntozyga">Syntozyga</tp:taxon-name-part></tp:taxon-name></italic><bold>13</bold><italic><tp:taxon-name><tp:taxon-name-part taxon-name-part-type="genus" reg="Syntozyga">S.</tp:taxon-name-part> <tp:taxon-name-part taxon-name-part-type="species" reg="spirographa">spirographa</tp:taxon-name-part></tp:taxon-name></italic>, Fujian, slide no. YWX18338 <bold>14</bold><italic><tp:taxon-name><tp:taxon-name-part taxon-name-part-type="genus" reg="Syntozyga">S.</tp:taxon-name-part> <tp:taxon-name-part taxon-name-part-type="species" reg="similispirographa">similispirographa</tp:taxon-name-part></tp:taxon-name></italic> sp. n. (paratype), Yunnan, slide no. YWX18342. Scale bars: 0.5 mm.</p></caption><graphic xmlns:xlink="http://www.w3.org/1999/xlink" xlink:href="zookeys-1028-095-g004.jpg" position="float" orientation="portrait" xlink:type="simple" id="oo_528768.jpg"><uri content-type="original_file" xlink:type="simple">https://binary.pensoft.net/fig/528768</uri></graphic></fig><sec sec-type="Molecular data analyses" id="SECID0EJZAG"><title>Molecular data analyses</title><p>All results are based on 18 COI gene sequences belonging to the six species listed in Suppl. material <xref ref-type="supplementary-material" rid="S1">1</xref>: Table S1. Of these, 11 sequences were newly obtained, and seven sequences were taken from GenBank. All sequences are 658 bp in length, and the genetic distances are presented in Suppl. material <xref ref-type="supplementary-material" rid="S1">1</xref>: Table S2. The interspecific genetic distances within the six species varied from 1.4% (<italic><tp:taxon-name><tp:taxon-name-part taxon-name-part-type="genus" reg="Syntozyga">S.</tp:taxon-name-part> <tp:taxon-name-part taxon-name-part-type="species" reg="spirographa">spirographa</tp:taxon-name-part></tp:taxon-name></italic> to <italic><tp:taxon-name><tp:taxon-name-part taxon-name-part-type="genus" reg="Syntozyga">S.</tp:taxon-name-part> <tp:taxon-name-part taxon-name-part-type="species" reg="similispirographa">similispirographa</tp:taxon-name-part></tp:taxon-name></italic>) to 8.9% (<italic><tp:taxon-name><tp:taxon-name-part taxon-name-part-type="genus" reg="Syntozyga">S.</tp:taxon-name-part> <tp:taxon-name-part taxon-name-part-type="species" reg="apicispinata">apicispinata</tp:taxon-name-part></tp:taxon-name></italic> to <italic><tp:taxon-name><tp:taxon-name-part taxon-name-part-type="genus" reg="Syntozyga">S.</tp:taxon-name-part> <tp:taxon-name-part taxon-name-part-type="species" reg="spirographa">spirographa</tp:taxon-name-part></tp:taxon-name></italic>), and the average divergence is 6.5%. The intraspecific divergence in the six species (including the unidentified species, <italic><tp:taxon-name><tp:taxon-name-part taxon-name-part-type="genus" reg="Syntozyga">Syntozyga</tp:taxon-name-part></tp:taxon-name></italic> sp.) varied from 0 to 1.5% (<italic><tp:taxon-name><tp:taxon-name-part taxon-name-part-type="genus" reg="Syntozyga">S.</tp:taxon-name-part> <tp:taxon-name-part taxon-name-part-type="species" reg="sedifera">sedifera</tp:taxon-name-part></tp:taxon-name></italic>, individual of <italic><tp:taxon-name><tp:taxon-name-part taxon-name-part-type="genus" reg="Syntozyga">S.</tp:taxon-name-part> <tp:taxon-name-part taxon-name-part-type="species" reg="apicispinata">apicispinata</tp:taxon-name-part></tp:taxon-name></italic> from Yunnan to those from Tibet) and the average divergence is 0.4%. A neighbor-joining (<abbrev xmlns:xlink="http://www.w3.org/1999/xlink" xlink:title="neighbor-joining" id="ABBRID0EA3AG" xlink:type="simple">NJ</abbrev>) tree (Fig. <xref ref-type="fig" rid="F5">15</xref>) covering the above six species was generated for facilitating species delimitation. Six well-supported clades of <italic><tp:taxon-name><tp:taxon-name-part taxon-name-part-type="genus" reg="Syntozyga">Syntozyga</tp:taxon-name-part></tp:taxon-name></italic> sequences are revealed by the <abbrev xmlns:xlink="http://www.w3.org/1999/xlink" xlink:title="neighbor-joining" id="ABBRID0EP3AG" xlink:type="simple">NJ</abbrev> tree, each clade of which represents one species.</p><fig id="F5" position="float" orientation="portrait"><object-id xmlns:xlink="http://www.w3.org/1999/xlink" content-type="doi" xlink:type="simple">10.3897/zookeys.1028.60297.figure15</object-id><object-id xmlns:xlink="http://www.w3.org/1999/xlink" content-type="arpha" xlink:type="simple">7C917B51-5CF7-57CD-A161-91F0B3C6486F</object-id><label>Figure 15.</label><caption><p>Neighbor-joining Tree, based on DNA barcodes of <italic><tp:taxon-name><tp:taxon-name-part taxon-name-part-type="genus" reg="Syntozyga">Syntozyga</tp:taxon-name-part></tp:taxon-name></italic> species. Numbers above/below branches refer to bootstrap proportions.</p></caption><graphic xmlns:xlink="http://www.w3.org/1999/xlink" xlink:href="zookeys-1028-095-g005.jpg" position="float" orientation="portrait" xlink:type="simple" id="oo_528769.jpg"><uri content-type="original_file" xlink:type="simple">https://binary.pensoft.net/fig/528769</uri></graphic></fig><fig id="F6" position="float" orientation="portrait"><object-id xmlns:xlink="http://www.w3.org/1999/xlink" content-type="doi" xlink:type="simple">10.3897/zookeys.1028.60297.figure16</object-id><object-id xmlns:xlink="http://www.w3.org/1999/xlink" content-type="arpha" xlink:type="simple">F3C69AF0-368B-5984-AAB2-C004DF187A11</object-id><label>Figure 16.</label><caption><p>Distribution of <italic><tp:taxon-name><tp:taxon-name-part taxon-name-part-type="genus" reg="Syntozyga">Syntozyga</tp:taxon-name-part></tp:taxon-name></italic> species in China.</p></caption><graphic xmlns:xlink="http://www.w3.org/1999/xlink" xlink:href="zookeys-1028-095-g006.jpg" position="float" orientation="portrait" xlink:type="simple" id="oo_528770.jpg"><uri content-type="original_file" xlink:type="simple">https://binary.pensoft.net/fig/528770</uri></graphic></fig></sec></tp:treatment-sec><tp:treatment-sec><!--Section generated to contain objects referenced in tp:taxon-treatment.--><fig id="F1" position="float" orientation="portrait"><object-id xmlns:xlink="http://www.w3.org/1999/xlink" content-type="doi" xlink:type="simple">10.3897/zookeys.1028.60297.figures1-4</object-id><object-id xmlns:xlink="http://www.w3.org/1999/xlink" content-type="arpha" xlink:type="simple">964748FA-E63F-53A4-8FE3-8BE9BBF5943B</object-id><label>Figures 1–4.</label><caption><p>Heads of <italic><tp:taxon-name><tp:taxon-name-part taxon-name-part-type="genus" reg="Syntozyga">Syntozyga</tp:taxon-name-part></tp:taxon-name></italic><bold>1</bold><italic><tp:taxon-name><tp:taxon-name-part taxon-name-part-type="genus" reg="Syntozyga">S.</tp:taxon-name-part> <tp:taxon-name-part taxon-name-part-type="species" reg="pedias">pedias</tp:taxon-name-part></tp:taxon-name></italic>, Hainan (male) <bold>2</bold><italic><tp:taxon-name><tp:taxon-name-part taxon-name-part-type="genus" reg="Syntozyga">S.</tp:taxon-name-part> <tp:taxon-name-part taxon-name-part-type="species" reg="apicispinata">apicispinata</tp:taxon-name-part></tp:taxon-name></italic> sp. nov., Tibet (male holotype) <bold>3</bold><italic><tp:taxon-name><tp:taxon-name-part taxon-name-part-type="genus" reg="Syntozyga">S.</tp:taxon-name-part> <tp:taxon-name-part taxon-name-part-type="species" reg="spirographa">spirographa</tp:taxon-name-part></tp:taxon-name></italic>, Hainan (male) <bold>4</bold><italic><tp:taxon-name><tp:taxon-name-part taxon-name-part-type="genus" reg="Syntozyga">S.</tp:taxon-name-part> <tp:taxon-name-part taxon-name-part-type="species" reg="similispirographa">similispirographa</tp:taxon-name-part></tp:taxon-name></italic> sp. nov., Yunnan (male holotype). Scale bars: 0.5 mm.</p></caption><graphic xmlns:xlink="http://www.w3.org/1999/xlink" xlink:href="zookeys-1028-095-g001.jpg" position="float" orientation="portrait" xlink:type="simple" id="oo_528765.jpg"><uri content-type="original_file" xlink:type="simple">https://binary.pensoft.net/fig/528765</uri></graphic></fig><supplementary-material xmlns:xlink="http://www.w3.org/1999/xlink" id="S1" position="float" orientation="portrait" xlink:type="simple"><object-id content-type="doi" xlink:type="simple">10.3897/zookeys.1028.60297.suppl1</object-id><object-id content-type="arpha" xlink:type="simple">5CCA03A0-38D9-5B7A-9B96-A2C083D3B5E0</object-id><label>Supplementary material 1</label><caption><p>Tables S1, S2</p></caption><statement content-type="dataType"><label>Data type</label><p>table</p></statement><statement content-type="notes"><label>Explanation note</label><p>Table S1. Species sampled for the molecular analysis. Table S2. Pairwise distances calculated within and between <italic><tp:taxon-name><tp:taxon-name-part taxon-name-part-type="genus" reg="Syntozyga">Syntozyga</tp:taxon-name-part></tp:taxon-name></italic> species resulting from COI gene dataset.</p></statement><media xlink:href="zookeys-1028-095-s001.docx" mimetype="application" mime-subtype="vnd.openxmlformats-officedocument.wordprocessingml.document" position="float" orientation="portrait" xlink:type="simple" id="oo_528771.docx"><uri content-type="original_file" xlink:type="simple">https://binary.pensoft.net/file/528771</uri></media><permissions><license xlink:type="simple"><license-p>This dataset is made available under the Open Database License (http://opendatacommons.org/licenses/odbl/1.0/). The Open Database License (ODbL) is a license agreement intended to allow users to freely share, modify, and use this Dataset while maintaining this same freedom for others, provided that the original source and author(s) are credited.</license-p></license></permissions><attrib specific-use="authors">Haili Yu</attrib></supplementary-material></tp:treatment-sec></tp:taxon-treatment>
